# Supplementary material for: Fecal Microbial Composition and Predicted Functional Profile in Irritable Bowel Syndrome Differ between Subtypes and Geographical Locations
Source: Microorganisms. 2023 Oct 5;11(10):2493. doi: 10.3390/microorganisms11102493 (PMC10608977; doi:10.3390/microorganisms11102493)
Supplement: Supplementary file 1 [file microorganisms-11-02493-s001.zip]

Archive with 1 entries (1 files):
- microorganisms-2588610-Supplementary Information.pdf
